# Supplementary material for: BFD2 mediates inflammation, apoptosis, and pre-anxiety-like behaviors induced by acute Toxoplasma gondii infection
Source: PLoS Negl Trop Dis. 2025 Sep 4;19(9):e0013428. doi: 10.1371/journal.pntd.0013428 (PMC12410722; doi:10.1371/journal.pntd.0013428)
Supplement: S1 Table — (XLSX) [file pntd.0013428.s001.xlsx]

## Sheet: S1 Table
S1 Tables: List of PCR primer sequences used for bfd2 genome editing via CRISPR/Cas9
Gene	Forward (5′–3′)					Reverse (5′–3′)
bfd2-SgRNA	GTTTTAGAGCTAGAAATAGC					AACTTGACATCCCCATTTAC
bfd2	AAAACGACGGCCAGTGAATTC					TTTACAGCCTGGCGAAGCTT
DHFR	AAGCTTCGCCAGGCTGTAAA					GGAATTCATCCTGCAAGTGCA
PUC19	GAATTCACTGGCCGTCGTTTT					AAGCTTGGCGTAATCATGGTC
bfd2-PCR1	GTGTGCTGCGTGTCTCGAG					TCGACAACGAATGACACACAGGAAC
bfd2-PCR2	CATGTGGCATTTCACACAGTCTCAC					CCGTGTGTCTTCAGCCACGA
bfd2-PCR3	CGCGAGAGGCCACAAAAAC					CTGACAGAGACCATACGGACCC
