# Supplementary material for: BFD2 mediates inflammation, apoptosis, and pre-anxiety-like behaviors induced by acute Toxoplasma gondii infection
Source: PLoS Negl Trop Dis. 2025 Sep 4;19(9):e0013428. doi: 10.1371/journal.pntd.0013428 (PMC12410722; doi:10.1371/journal.pntd.0013428)
Supplement: S2 Table — (XLSX) [file pntd.0013428.s002.xlsx]

## Sheet: S2 Table
S2 Tables : The plaque results of ME49 and ME49∆bfd2 strain in vitro（Figure S1C）
100	ME49				ME49ΔBFD2
	13	9	19	13	2	1	1	1
1000	ME49				ME49ΔBFD2
	107	136	125	111	7	9	6	4
10000	ME49				ME49ΔBFD2
	214	333	279	241	15	22	18	19
