# Supplementary material for: BFD2 mediates inflammation, apoptosis, and pre-anxiety-like behaviors induced by acute Toxoplasma gondii infection
Source: PLoS Negl Trop Dis. 2025 Sep 4;19(9):e0013428. doi: 10.1371/journal.pntd.0013428 (PMC12410722; doi:10.1371/journal.pntd.0013428)
Supplement: S3 Table — (XLSX) [file pntd.0013428.s003.xlsx]

## Sheet: S3 Table
S3 Table : qRT-PCR detected to quantify Il1b transcripts in the stage by infected T. gondii （Figure 2C）
Uninfected	ME49	ME49ΔBFD2
0.92	16.86	5.25
1.13	13.95	6.48
0.99	28.07	7.64
