# Supplementary material for: BFD2 mediates inflammation, apoptosis, and pre-anxiety-like behaviors induced by acute Toxoplasma gondii infection
Source: PLoS Negl Trop Dis. 2025 Sep 4;19(9):e0013428. doi: 10.1371/journal.pntd.0013428 (PMC12410722; doi:10.1371/journal.pntd.0013428)
Supplement: S4 Table — (XLSX) [file pntd.0013428.s004.xlsx]

## Sheet: S4 Table
S4 Table: qRT-PCR detected to quantify Ifng transcripts in the stage by infected T. gondii （Figure 2D）
Uninfected	ME49	ME49ΔBFD2
1.01	3.02	2.32
0.9	2.75	1.51
1.11	3.42	2.04
