# Supplementary material for: BFD2 mediates inflammation, apoptosis, and pre-anxiety-like behaviors induced by acute Toxoplasma gondii infection
Source: PLoS Negl Trop Dis. 2025 Sep 4;19(9):e0013428. doi: 10.1371/journal.pntd.0013428 (PMC12410722; doi:10.1371/journal.pntd.0013428)
Supplement: S5 Table — (XLSX) [file pntd.0013428.s005.xlsx]

## Sheet: S5_Table
S5 Table : qRT-PCR detected to quantify Cd86 transcripts in the stage by infected T. gondii （Figure 2E）
Uninfected	ME49	ME49ΔBFD2
1.07	4.09	2.76
1.12	4.04	2.78
0.9	4.7	2.49
