# Supplementary material for: BFD2 mediates inflammation, apoptosis, and pre-anxiety-like behaviors induced by acute Toxoplasma gondii infection
Source: PLoS Negl Trop Dis. 2025 Sep 4;19(9):e0013428. doi: 10.1371/journal.pntd.0013428 (PMC12410722; doi:10.1371/journal.pntd.0013428)
Supplement: S6 Table — (XLSX) [file pntd.0013428.s006.xlsx]

## Sheet: S6 Table
S6 Table: Detected the expression level of IL-1β using ELISA in acute stages by infected T. gondii （Figure 2F）
Uninfected	ME49	ME49ΔBFD2
64.4	550.7	288.2
65.4	440.9	352.8
63.9	590.9	167
76	463.8	278.3
94.2	523.3	307.6
