# Supplementary material for: BFD2 mediates inflammation, apoptosis, and pre-anxiety-like behaviors induced by acute Toxoplasma gondii infection
Source: PLoS Negl Trop Dis. 2025 Sep 4;19(9):e0013428. doi: 10.1371/journal.pntd.0013428 (PMC12410722; doi:10.1371/journal.pntd.0013428)
Supplement: S7 Table — (XLSX) [file pntd.0013428.s007.xlsx]

## Sheet: S7 Table
S7 Table: Detected the expression level of IFN-γ using ELISA in acute stages by infected T. gondii （Figure 2G）
Uninfected	ME49	ME49ΔBFD2
232.34	11853.4	4744.82
228.71	10939.2	6410.14
412.54	11730	6176.96
731.28	11528	6849.66
630.91	9335.8	4819.82
