# Supplementary material for: BFD2 mediates inflammation, apoptosis, and pre-anxiety-like behaviors induced by acute Toxoplasma gondii infection
Source: PLoS Negl Trop Dis. 2025 Sep 4;19(9):e0013428. doi: 10.1371/journal.pntd.0013428 (PMC12410722; doi:10.1371/journal.pntd.0013428)
Supplement: S8 Table — (XLSX) [file pntd.0013428.s008.xlsx]

## Sheet: S8 Table
S8 Table: Detected the expression level of TNF-α using ELISA in acute stages by infected T. gondii （Figure 2H）
Uninfected	ME49	ME49ΔBFD2
6.41968	404.536	162.684
6.57223	244.699	341.952
4.02382	730.608	263.927
4.49321	398.407	333.409
5.7307	506.031	133.078
