# Supplementary material for: BFD2 mediates inflammation, apoptosis, and pre-anxiety-like behaviors induced by acute Toxoplasma gondii infection
Source: PLoS Negl Trop Dis. 2025 Sep 4;19(9):e0013428. doi: 10.1371/journal.pntd.0013428 (PMC12410722; doi:10.1371/journal.pntd.0013428)
Supplement: S9 Table — (XLSX) [file pntd.0013428.s009.xlsx]

## Sheet: S9 Table
S9 Table: Detected the expression level of IL-1β using ELISA in chronic stages by infected T. gondii （Figure 2I）
Uninfected	ME49	ME49ΔBFD2
138.93	183.73	144.52
130.68	217.59	186.22
100.7	179.57	152.21
128.93	159.85	141.94
105.28	153.49	176.23
