# Supplementary material for: BFD2 mediates inflammation, apoptosis, and pre-anxiety-like behaviors induced by acute Toxoplasma gondii infection
Source: PLoS Negl Trop Dis. 2025 Sep 4;19(9):e0013428. doi: 10.1371/journal.pntd.0013428 (PMC12410722; doi:10.1371/journal.pntd.0013428)
Supplement: S10 Table — (XLSX) [file pntd.0013428.s010.xlsx]

## Sheet: S10 Table
S10 Table: Detected the expression level of IFN-γ using ELISA in chronic stages by infected T. gondii （Figure 2J）
Uninfected	ME49	ME49ΔBFD2
716.621	1039.04	531.338
511.499	895.894	786.437
711.13	1016.27	1086.71
360.419	1033.34	1063.79
421.523	709.3	907.103
