# Supplementary material for: BFD2 mediates inflammation, apoptosis, and pre-anxiety-like behaviors induced by acute Toxoplasma gondii infection
Source: PLoS Negl Trop Dis. 2025 Sep 4;19(9):e0013428. doi: 10.1371/journal.pntd.0013428 (PMC12410722; doi:10.1371/journal.pntd.0013428)
Supplement: S11 Table — (XLSX) [file pntd.0013428.s011.xlsx]

## Sheet: S11 Table
S11 Table: Detected the expression level of TNF-α using ELISA in chronic stages by infected T. gondii （Figure 2K）
Uninfected	ME49	ME49ΔBFD2
17.4068	37.5555	33.2232
12.6522	37.3219	35.8463
15.4015	26.9043	25.0965
21.4269	37.3997	42.0312
8.31481	41.873	37.4776
