# Supplementary material for: BFD2 mediates inflammation, apoptosis, and pre-anxiety-like behaviors induced by acute Toxoplasma gondii infection
Source: PLoS Negl Trop Dis. 2025 Sep 4;19(9):e0013428. doi: 10.1371/journal.pntd.0013428 (PMC12410722; doi:10.1371/journal.pntd.0013428)
Supplement: S12 Table — (XLSX) [file pntd.0013428.s012.xlsx]

## Sheet: S12 Table
S12 Table: Detected the expression level of TgB1 using qPRC in host tissue during acute stages by infected T. gondii （Figure 3A）
Brain			Liver			Lung
ME49	ME49ΔBFD2		ME49	ME49ΔBFD2		ME49	ME49ΔBFD2
1.4	0.4		1.8	1		1.1	0.1
1	0.5		1.5	0.7		1.1	0.1
0.8	0.8		0.6	1.1		0.6	1.4
0.8	0.7		0.6	1.2		1.8	1.1
1.1	0.4		0.8	0.6		0.7	2.3
1.1	0.4		1.3	0.8		1	2
