# Supplementary material for: BFD2 mediates inflammation, apoptosis, and pre-anxiety-like behaviors induced by acute Toxoplasma gondii infection
Source: PLoS Negl Trop Dis. 2025 Sep 4;19(9):e0013428. doi: 10.1371/journal.pntd.0013428 (PMC12410722; doi:10.1371/journal.pntd.0013428)
Supplement: S13 Table — (XLSX) [file pntd.0013428.s013.xlsx]

## Sheet: S13 Table
S13 Table: Detected the expression level of TgB1 using qPRC in host tissue during chronic stages by infected T. gondii （Figure 3B）
Brain			Liver			Lung
ME49	ME49ΔBFD2		ME49	ME49ΔBFD2		ME49	ME49ΔBFD2
1	1.2		1.4	1.7		0.6	1
0.9	1.1		1.1	1.4		1.2	0.9
2.8	1		0.6	1.5		1.1	1.5
3.1	1.7		0.7	1.4		1.2	1.2
1.8	1.5		1	1.2		0.9	0.7
1.8	1.2		1.5	1.2		1.1	1.6
