# Supplementary material for: BFD2 mediates inflammation, apoptosis, and pre-anxiety-like behaviors induced by acute Toxoplasma gondii infection
Source: PLoS Negl Trop Dis. 2025 Sep 4;19(9):e0013428. doi: 10.1371/journal.pntd.0013428 (PMC12410722; doi:10.1371/journal.pntd.0013428)
Supplement: S14 Table — (XLSX) [file pntd.0013428.s014.xlsx]

## Sheet: S14 Table
S14 Table: Detected the expression level of NEUN and IBA1 using immunofluorescence (Column chart) by infected T. gondii （Figure 3E）
NEUN					IBA1
Uninfected	ME49	ME49ΔBFD2			Uninfected	ME49	ME49ΔBFD2
4.092	1.316	5.845			1.98	6.358	2.249
4.619	1.608	4.049			1.85	6.496	2.822
6.888	1.444	4.151			1.337	7.729	2.098
