# Supplementary material for: BFD2 mediates inflammation, apoptosis, and pre-anxiety-like behaviors induced by acute Toxoplasma gondii infection
Source: PLoS Negl Trop Dis. 2025 Sep 4;19(9):e0013428. doi: 10.1371/journal.pntd.0013428 (PMC12410722; doi:10.1371/journal.pntd.0013428)
Supplement: S15 Table — (XLSX) [file pntd.0013428.s015.xlsx]

## Sheet: S15 Table
S15 Table:Elevated plus maze test (percentage of distance in the open arms ) in mice infected with ME49 and ME49∆bfd2 T. gondii in the acute stage （Figure 4B）
Uninfected	ME49	ME49ΔBFD2
0.211673	0.425172	0.340163
0.214037	0.644913	0.264961
0.276454	0.382833	0.279778
