# Supplementary material for: BFD2 mediates inflammation, apoptosis, and pre-anxiety-like behaviors induced by acute Toxoplasma gondii infection
Source: PLoS Negl Trop Dis. 2025 Sep 4;19(9):e0013428. doi: 10.1371/journal.pntd.0013428 (PMC12410722; doi:10.1371/journal.pntd.0013428)
Supplement: S16 Table — (XLSX) [file pntd.0013428.s016.xlsx]

## Sheet: S16 Table
S16 Table:Elevated plus maze test (time in open arms) in mice infected with ME49 and ME49∆bfd2 T. gondii in the acute stage （Figure 4C）
Uninfected	ME49	ME49ΔBFD2
92.1	150.44	116.29
51.55	180.85	90.45
73.25	142.25	108.31
