# Supplementary material for: BFD2 mediates inflammation, apoptosis, and pre-anxiety-like behaviors induced by acute Toxoplasma gondii infection
Source: PLoS Negl Trop Dis. 2025 Sep 4;19(9):e0013428. doi: 10.1371/journal.pntd.0013428 (PMC12410722; doi:10.1371/journal.pntd.0013428)
Supplement: S17 Table — (XLSX) [file pntd.0013428.s017.xlsx]

## Sheet: S17 Table
S17 Table:Elevated plus maze test (speed in open arms) in mice infected with ME49 and ME49∆bfd2 T. gondii in the acute stage （Figure 4D）
Uninfected	ME49	ME49ΔBFD2
31.27	53.73	39.9
69.65	65.86	43.28
55.01	44.84	38.63
