# Supplementary material for: BFD2 mediates inflammation, apoptosis, and pre-anxiety-like behaviors induced by acute Toxoplasma gondii infection
Source: PLoS Negl Trop Dis. 2025 Sep 4;19(9):e0013428. doi: 10.1371/journal.pntd.0013428 (PMC12410722; doi:10.1371/journal.pntd.0013428)
Supplement: S18 Table — (XLSX) [file pntd.0013428.s018.xlsx]

## Sheet: S18 Table
S18 Table:Open field test (total distance traveled) in mice infected with ME49 and ME49∆bfd2 T. gondii in the acute stage（Figure 4F）
Uninfected	ME49	ME49ΔBFD2
212226	143371	50092
210297	30475.4	174424
227795	131948	104338
