# Supplementary material for: BFD2 mediates inflammation, apoptosis, and pre-anxiety-like behaviors induced by acute Toxoplasma gondii infection
Source: PLoS Negl Trop Dis. 2025 Sep 4;19(9):e0013428. doi: 10.1371/journal.pntd.0013428 (PMC12410722; doi:10.1371/journal.pntd.0013428)
Supplement: S19 Table — (XLSX) [file pntd.0013428.s019.xlsx]

## Sheet: S19 Table
S19 Table:Open field test (distance in center) in mice infected with ME49 and ME49∆bfd2 T. gondii in the acute stage（Figure 4G）
Uninfected	ME49	ME49ΔBFD2
27018.3	11373.5	1240.65
35924.5	18611.1	1542.13
34874.3	13191.1	1323
