# Supplementary material for: BFD2 mediates inflammation, apoptosis, and pre-anxiety-like behaviors induced by acute Toxoplasma gondii infection
Source: PLoS Negl Trop Dis. 2025 Sep 4;19(9):e0013428. doi: 10.1371/journal.pntd.0013428 (PMC12410722; doi:10.1371/journal.pntd.0013428)
Supplement: S20 Table — (XLSX) [file pntd.0013428.s020.xlsx]

## Sheet: S20 Table
S20 Table:Open field test (time in center) in mice infected with ME49 and ME49∆bfd2 T. gondii in the acute stagei （Figure 4H）
Uninfected	ME49	ME49ΔBFD2
81.06	15.47	3.73
74.94	27.74	9.87
63.72	22.13	7.73
