# Supplementary material for: BFD2 mediates inflammation, apoptosis, and pre-anxiety-like behaviors induced by acute Toxoplasma gondii infection
Source: PLoS Negl Trop Dis. 2025 Sep 4;19(9):e0013428. doi: 10.1371/journal.pntd.0013428 (PMC12410722; doi:10.1371/journal.pntd.0013428)
Supplement: S21 Table — (XLSX) [file pntd.0013428.s021.xlsx]

## Sheet: S21 Table
S21 Table:Open field test (speed in center) in mice infected with ME49 and ME49∆bfd2 T. gondii in the acute stage （Figure 4I）
Uninfected	ME49	ME49ΔBFD2
333.3	735.42	332.614
479.38	671.02	156.3
547.27	596.05	171.151
