# Supplementary material for: BFD2 mediates inflammation, apoptosis, and pre-anxiety-like behaviors induced by acute Toxoplasma gondii infection
Source: PLoS Negl Trop Dis. 2025 Sep 4;19(9):e0013428. doi: 10.1371/journal.pntd.0013428 (PMC12410722; doi:10.1371/journal.pntd.0013428)
Supplement: S22 Table — (XLSX) [file pntd.0013428.s022.xlsx]

## Sheet: S22 Table
S22 Table:Elevated plus maze test (percentage of distance in the open arms) in mice infected with ME49 and ME49∆bfd2 T. gondii in the chronic stage （Figure 5B）
Uninfected	ME49	ME49ΔBFD2
0.142178	0.181673	0.139796
0.183621	0.144297	0.110253
0.109167	0.135634	0.205543
0.212299	0.203893	0.174323
0.100738	0.134314
