# Supplementary material for: BFD2 mediates inflammation, apoptosis, and pre-anxiety-like behaviors induced by acute Toxoplasma gondii infection
Source: PLoS Negl Trop Dis. 2025 Sep 4;19(9):e0013428. doi: 10.1371/journal.pntd.0013428 (PMC12410722; doi:10.1371/journal.pntd.0013428)
Supplement: S23 Table — (XLSX) [file pntd.0013428.s023.xlsx]

## Sheet: S23 Table
S23 Table:Elevated plus maze test (time in open arms) in mice infected with ME49 and ME49∆bfd2 T. gondii in the chronic stage （Figure 5C）
Uninfected	ME49	ME49ΔBFD2
72.9	40.95	51.15
51.35	56.75	27.7
54	40.4	69.3
48.75	89.35	34.1
37.85	53.15	23.6
