# Supplementary material for: BFD2 mediates inflammation, apoptosis, and pre-anxiety-like behaviors induced by acute Toxoplasma gondii infection
Source: PLoS Negl Trop Dis. 2025 Sep 4;19(9):e0013428. doi: 10.1371/journal.pntd.0013428 (PMC12410722; doi:10.1371/journal.pntd.0013428)
Supplement: S24 Table — (XLSX) [file pntd.0013428.s024.xlsx]

## Sheet: S24 Table
S24 Table:Elevated plus maze test (speed in open arms) in mice infected with ME49 and ME49∆bfd2 T. gondii in the chronic stage（Figure 5D）
Uninfected	ME49	ME49ΔBFD2
86.04	46.23	65.79
60.08	66.09	70.27
48.92	74.99	58.87
63.25	82.9	63.8
58.8	70.27	63.97
