# Supplementary material for: BFD2 mediates inflammation, apoptosis, and pre-anxiety-like behaviors induced by acute Toxoplasma gondii infection
Source: PLoS Negl Trop Dis. 2025 Sep 4;19(9):e0013428. doi: 10.1371/journal.pntd.0013428 (PMC12410722; doi:10.1371/journal.pntd.0013428)
Supplement: S25 Table — (XLSX) [file pntd.0013428.s025.xlsx]

## Sheet: S25 Table
S25 Table:Open field test (total distance traveled) in mice infected with ME49 and ME49∆bfd2 T. gondii in the chronic stage（Figure 5F）
Uninfected	ME49	ME49ΔBFD2
200987	178983	223616
217593	329035	233940
260769	214144	280315
328187	287677	231941
249927	266866
