# Supplementary material for: BFD2 mediates inflammation, apoptosis, and pre-anxiety-like behaviors induced by acute Toxoplasma gondii infection
Source: PLoS Negl Trop Dis. 2025 Sep 4;19(9):e0013428. doi: 10.1371/journal.pntd.0013428 (PMC12410722; doi:10.1371/journal.pntd.0013428)
Supplement: S26 Table — (XLSX) [file pntd.0013428.s026.xlsx]

## Sheet: S26 Table
S26 Table:Open field test (distance in center) in mice infected with ME49 and ME49∆bfd2 T. gondii in the chronic stage （Figure 5G）
Uninfected	ME49	ME49ΔBFD2
31124.5	35250.2	41101.3
45061.3	58677	29726
28692.5	40036.7	26234.2
50066.5	54111.9	19429.8
26927.1	29484.9	32412.5
