# Supplementary material for: BFD2 mediates inflammation, apoptosis, and pre-anxiety-like behaviors induced by acute Toxoplasma gondii infection
Source: PLoS Negl Trop Dis. 2025 Sep 4;19(9):e0013428. doi: 10.1371/journal.pntd.0013428 (PMC12410722; doi:10.1371/journal.pntd.0013428)
Supplement: S27 Table — (XLSX) [file pntd.0013428.s027.xlsx]

## Sheet: S27 Table
S27 Table:Open field test (time in center) in mice infected with ME49 and ME49∆bfd2 T. gondii in the chronic stage （Figure 5H）
Uninfected	ME49	ME49ΔBFD2
54.93	51.47	52.01
60.27	73.6	43.2
36.8	41.34	40.27
67.73	57.07	22.67
48.54	33.06	41.07
