# Supplementary material for: BFD2 mediates inflammation, apoptosis, and pre-anxiety-like behaviors induced by acute Toxoplasma gondii infection
Source: PLoS Negl Trop Dis. 2025 Sep 4;19(9):e0013428. doi: 10.1371/journal.pntd.0013428 (PMC12410722; doi:10.1371/journal.pntd.0013428)
Supplement: S28 Table — (XLSX) [file pntd.0013428.s028.xlsx]

## Sheet: S28 Table
S28 Table:Open field test (speed in center) in mice infected with ME49 and ME49∆bfd2 T. gondii in the chronic stage（Figure 5I）
Uninfected	ME49	ME49ΔBFD2
566.65	684.87	790.31
747.69	797.2	688.12
779.73	968.58	651.41
739.19	948.23	856.96
554.79	891.86	789.25
